# Supplementary material for: Decreased BAFF Receptor Expression and Unaltered B Cell Receptor Signaling in Circulating B Cells from Primary Sjögren’s Syndrome Patients at Diagnosis
Source: Int J Mol Sci. 2022 May 4;23(9):5101. doi: 10.3390/ijms23095101 (PMC9103204; doi:10.3390/ijms23095101)
Supplement: Supplementary file 1 [file ijms-23-05101-s001.zip]

Archive with 1 entries (1 files):
- ijms-1705626-SI.pdf
